# Supplementary material for: Novel Roles of cAMP Receptor Protein (CRP) in Regulation of Transport and Metabolism of Carbon Sources
Source: PLoS One. 2011 Jun 1;6(6):e20081. doi: 10.1371/journal.pone.0020081 (PMC3105977; doi:10.1371/journal.pone.0020081)
Supplement: Table S1 — Primers used for promoter assay. (XLS) [file pone.0020081.s002.xls]

## Sheet: Sheet1
Table S1
Primers used for promoter assay
Primer	Sequence
p-atpI-F	CCGGAATTCCTCTTTTGCATCAACAAGATAACGTGGC
p-atpI-R	CGCGGATCCCACGTTTTTCACTCCTGCTCCCTT
p-cmtB-F	CCGGAATTCCTATCGTCGGTATGACCACCTTC
p-cmtB-R	CGCGGATCCAAATTATCCTTATTTTATTTTTAGGGTACCGTCC
p-dgsA-F	CCGGAATTCCCCTGGCAAATAACCCGAATGTAAC
p-dgsA-R	CGCGGATCCCGCATACTCCCTATATTTTCGCGC
p-fbaB-F	CCGGAATTCGTCTGTTGCGCAGCGAAATACATC
p-fbaB-R	CGCGGATCCTACTATGCTCCCGTAAATTCCGATTG
p-fruB-F	CCGGAATTCAATACCGGTGAGAAAGGCAACGATTA
p-fruB-R	CGCGGATCCAGTTCTCCTCTCTTGCTGAATTGAAACG
p-glk-F	CCGGAATTCAGAATTAATGCTACGATAAGTCCAGGTAG
p-glk-R	CGCGGATCCTCTTCAACTGCTCCGCTAAAGTCAAAAT
p-glpF-F	CCGGAATTCACTTCTAATGACATTGTCATACCTCTCC
p-glpF-R	CGCGGATCCTGAAGAGTTAATGTTTGTTGTATG
p-gpmM-F	CCGGAATTCTGTGCTTCTCAAGCTCACCAACATTG
p-gpmM-R	CGCGGATCCTGCGACAACCTCATACTCAAGAGTC
p-nuoA-F	CCGGAATTCTGTTCATTTTTCAACCACCAGAGATTCAC
p-nuoA-R	CGCGGATCCTGCTTACTCATCAAAAGTAGCGCCAG
p-pck-F	CCGGAATTCGCACGCCATAAACAATCCAACTGTG
p-pck-R	CGCGGATCCTTCACTGCTCCTTAGCCAATATGTATTG
p-pgi-F	CCGGAATTCATTTTCAGCCTTGGCACAAGGGAAG
p-pgi-R	CGCGGATCCTAGCAATACTCTTCTGATTTTGAGAATTGTG
p-pps-F	CCGGAATTCCTCTCATTTTCGACAAACGGCAGC
p-pps-R	CGCGGATCCCGAACAATCCTTTTGTGATAAATGAACGG
p-ptsG-F	CCGGAATTCTGGATCGGTTACTGGTGGAAACTG
p-ptsG-R	CGCGGATCCAATTGAGAGTGCTCCTGAGTATGGG
p-ptsH-F	CCGGAATTCGGCGTTGAAACTACAAGAAGATGAAAGC
p-ptsH-R	CGCGGATCCTGTATTTCCCCAACTTATAGGTTTAGTGTTG
p-setB-F	CCGGAATTCGAGGAACGTTGAGGTTTGCTGTTC
p-setB-R	CGCGGATCCGCTGGTCGATCACTGGAAGAGGA
p-talA-F	CCGGAATTCCTTGCCTTCCATCACCGGTTTG
p-talA-R	CGCGGATCCAGGAAATACTCCTTGAAAAGTAAAGTGTTAG
