# Supplementary material for: Novel Roles of cAMP Receptor Protein (CRP) in Regulation of Transport and Metabolism of Carbon Sources
Source: PLoS One. 2011 Jun 1;6(6):e20081. doi: 10.1371/journal.pone.0020081 (PMC3105977; doi:10.1371/journal.pone.0020081)
Supplement: Table S2 — CRP-binding sequences identified by SELEX-clos. (XLS) [file pone.0020081.s003.xls]

## Sheet: Sheet1
Table S2
CRP-binding Sequences Identified by SELEX-clos
Function	Left gene*	SELEX	Right gene*	Function	No. clones
predicted protein	yecJ <	S	> yecR	predicted protein	59
predicted membrane protein	yibI <	S	> mtlA	mannitol uptake and metabolism	38
	ygfJ >	S	> ygfK	putative oxidoreductase	9
maltose uptake and metabolism	malE <	S	> malK	maltose uptake and metabolism	8
DNA replication inhibitor	cspD <	S	> clpS	adaptor for ClpA-ClpP protease	5
fucose uptake and metabolism	fucA <	S	> fucP	fucose transporter	5
D-serine deaminase regulator	dsdC <	S	> dsdX	D-serine uptake and metabolism	3
manganese transporter	mntH <	S	> nupC	nucleoside transporter	3
predicted hydrolase	ysgA <	S	> udp	uridine phosphorylase	3
	ycaP >	S	> serC	L-serine biosynthesis	2
regulator	lsrR <	S	> lsrA	ABC transporter	2
tagatose bisphosphate aldolase	gatY <	S	< fbaB		2
predicted protein	yejG <	S	< bcr		2
regulator	ygbI <	S	> ygbJ	predicted dehydrogenase	2
	prmA >	S	> yhdG	tRNA dihydrouridine synthase	2
inorganic pyrophosphatase	ppa <	S	> ytfQ	ABC transporter	2
DNA-binding transcriptional activator	tdcA <	S	> tdcR	DNA-binding transcriptional activator	1
	ydiA >	S	> aroH	3-deoxy-D-arabino-heptulosonate-7-P synthase	1
	fklB >	S	> cycA	D-alanine/D-serine/glycine transporter	1
predicted deoxygluconate dehydrogenase	ygcW <	S	> yqcE	predicted transporter	1
hypothetical protein	yjbS <	S	> aphA	acid phosphatase/phosphotransferase	1
	ycdY >	S	> ycdZ	predicted inner membrane protein	1
methionine sulfoxide reductase B	msrB <	S	> gapA	glyceraldehyde-3-P dehydrogenase A	1
predicted DNA-binding transcription factor	yfaX <	S	< fyfaY		1
predicted protein	ydiH <	S	< fydiJ		1
	insD >	S	> yqiI	conserved protein	1
	ycfH >	S	> ptsG	fused glucose-specific PTS enzymes: IIB/IIC	1
	bamD >	S	> raiA	cold shock protein bound on 30S ribosome	1
	pgpB >	S	> yciS	conserved inner membrane protein	1
				Total no. clones	160
* Genes under green background represent possible regulation targets of cAMP-CRP.
