# Supplementary material for: Novel Roles of cAMP Receptor Protein (CRP) in Regulation of Transport and Metabolism of Carbon Sources
Source: PLoS One. 2011 Jun 1;6(6):e20081. doi: 10.1371/journal.pone.0020081 (PMC3105977; doi:10.1371/journal.pone.0020081)
Supplement: Table S4 — CRP-binding sequences on regulation target promoters. (XLS) [file pone.0020081.s005.xls]

## Sheet: Sheet1
			Table S4
			CRP-binding Sequences on Regulation Target Promoters
CRP binding sites from RegulonDB			Target*	Mode	Location	Consensus (expand)	Consensus (core)
ECK120011235	ECK120051348	ECK120051349	ppdD-hofBC	activator	20.5	ttccccaactTTCTTCGTAACGCCTCGCAAATttcttgtctt	TTCGTAACGCCTCGCA
ECK120011235	ECK120016048	ECK120031477	pdhR-aceEF-lpd	activator	-377.5	tacatcaaagAAGTTTGAATTGTTACAAAAAGacttccgtca	TTTGAATTGTTACAAA
ECK120011235	ECK120016050	ECK120031476	pdhR-aceEF-lpd	activator	-110.5	taaagtctacATTTGTGCATAGTTACAACTTTgaaacgttat	TGTGCATAGTTACAAC
ECK120011235	ECK120013770	ECK120031478	pdhR-aceEF-lpd	activator	-82.5	ctttgaaacgTTATATATGTCAAGTTGTTAAAatgtgcacag	TATATGTCAAGTTGTT
ECK120011235	ECK120013715	ECK120031479	pdhR-aceEF-lpd	activator	-70.5	atatatgtcaAGTTGTTAAAATGTGCACAGTTtcatgatttc	TGTTAAAATGTGCACA
ECK120011235	ECK120016052	ECK120031475	pdhR-aceEF-lpd	activator	-62.5	caagttgttaAAATGTGCACAGTTTCATGATTtcaatcaaaa	TGTGCACAGTTTCATG
ECK120011235	ECK120016054	ECK120031474	pdhR-aceEF-lpd	activator	-50.5	atgtgcacagTTTCATGATTTCAATCAAAACCtgtatggaca	CATGATTTCAATCAAA
ECK120011235	ECK120016152	ECK120032252	lpd	repressor	-18.5	gttgtttaaaAATTGTTAACAATTTTGTAAAAtaccgacgga	TGTTAACAATTTTGTA
ECK120011235	ECK120014126	ECK120031263	acnB	activator	-37.5	tatgttgcttTTTTGTAAACAGATTAACACCTcgtcaaaatc	TGTAAACAGATTAACA
ECK120011235	ECK120034575	ECK120034576	sfsA-dksA	activator	-65.5	aaaggtcgtatgcGGTGACGGAGTTCACCctttacgcctaaa	GGTGACGGAGTTCACC
ECK120011235	ECK125108621	ECK125108622	ykgR	activator	-41.5	aaatattcaaattTGTGATACATGTCAAAaaattggttgaaa	TGTGATACATGTCAAA
ECK120011235	ECK120015231	ECK120032443	prpR	activator	-71.5	aaataatccgcaaATATGCGTTTCAGTTAacgtttcaggaaa	ATATGCGTTTCAGTTA
ECK120011235	ECK120015231	ECK120032658	prpBCDE	activator	-103.5	aaacctgaaacgtTAACTGAAACGCATATttgcggattaaaa	TAACTGAAACGCATAT
ECK120011235	ECK120011487	ECK120032712	mhpABCDFE	activator	-95.5	ctgctcattgTTCTGCATATTAATTGACATTTctatagttaa	TGCATATTAATTGACA
ECK120011235	ECK120013493	ECK120031835	araJ	repressor	43.5	gccgttctggTGGTTGTGATGGTGGTATGAAAaaagtcattt	TTGTGATGGTGGTATG
ECK120011235	ECK120013043	ECK120031834	araJ	activator	-90.5	cagcaaactgGAAAGTACGTTTGCAGTGAAATaactattcag	AGTACGTTTGCAGTGA
ECK120011235	ECK120016830	ECK120032190	cyoABCDE	activator	-37.5	caagtaacagGAATTTAATCATGTTTACAGTAatgtaacctt	TTTAATCATGTTTACA
ECK120011235	ECK120016828	ECK120032191	cyoABCDE	activator	-191.5	tatttgttaaATAATTGTTTTATTTCACATTGgttataccaa	ATTGTTTTATTTCACA
ECK120011235	ECK120013966	ECK120031308	hupB	activator	-83.5	gtgactgcaaAATAGTGACCTCGCGCAAAATGcactaataaa	AGTGACCTCGCGCAAA
ECK120011235	ECK120016034	ECK120032179	fepA-entD	activator	-42.5	accccatgttTACTGTGCAATTTTTCATTGATtgcagaaata	TGTGCAATTTTTCATT
ECK120011235	ECK120016028	ECK120031743	entCEBAH	activator	-267.5	gcgtaatgacAAATTCGACAAAGCGCACAATCcgtcccctcg	TTCGACAAAGCGCACA
ECK120011235	ECK120016030	ECK120031742	entCEBAH	activator	-29.5	cgttacctcaAGAGTTGACATAGTGCGCGTTTgcttttaggt	GTTGACATAGTGCGCG
ECK120011235	ECK120013025	ECK120031572	fur	activator	-70.5	ttgccgttgtAAATGTAAGCTGTGCCACGTTTttattaacaa	TGTAAGCTGTGCCACG
ECK120011235	ECK120013025	ECK120031783	fur	activator	-77.5	ttgccgttgtAAATGTAAGCTGTGCCACGTTTttattaacaa	TGTAAGCTGTGCCACG
ECK120011235	ECK120013643	ECK120031512	sdhDAB	activator	-13	tgggcagcttCTTCGTCAAATTTATCATGTGGggcatcctta	CGTCAAATTTATCATG
ECK120011235	ECK120012710	ECK120030989	galETKM	activator	-41.5	acgattccacTAATTTATTCCATGTCACACTTttcgcatctt	TTTATTCCATGTCACA
ECK120011235	ECK120012710	ECK120031004	galETKM	repressor	-36.5	acgattccacTAATTTATTCCATGTCACACTTttcgcatctt	TTTATTCCATGTCACA
ECK120011235	ECK120016846	ECK120031459	modABC	activator	-62.5	tgccgatattTTTTCTTATCTACCTCACAAAGgttagcaata	TCTTATCTACCTCACA
ECK120011235	ECK120016038	ECK120032723	fiu	activator	-158.5	agatgttcggTACTGCAACCATCTACAAATAAccccaccaac	TGCAACCATCTACAAA
ECK120011235	ECK120016149	ECK120031517	focA-pflB	activator	-40.5	aagccaggcgAGATATGATCTATATCAATTTCtcatctataa	TATGATCTATATCAAT
ECK120011235	ECK120016866	ECK120032064	pncB	repressor	-37.5	aggtggcataTGGTGTGATCGGGGTTCAATAAattgcgaaac	TGTGATCGGGGTTCAA
ECK120011235	ECK120016868	ECK120032063	pncB	repressor	-207.5	ggcttgtggcTGTTGAGTCATAAATAACCTTTagcatctttt	TGAGTCATAAATAACC
ECK120011235	ECK120012830	ECK120030904	ompA	activator	-32	atatgcctgaCGGAGTTCACACTTGTAAGTTTtcaactacgt	AGTTCACACTTGTAAG
ECK120011235	ECK120016824	ECK120031686	csgDEFG	activator	-42.5	acgagttacaTTTAGTTACATGTTTAACACTTgatttaagat	AGTTACATGTTTAACA
ECK120011235	ECK120016826	ECK120031685	csgDEFG	activator	-170.5	tttatatgcaTTATTAGTAAGTTATCACCATTtgtatgattt	TTAGTAAGTTATCACC
ECK120011235	ECK120014032	ECK120031302	hlyE	activator	-61.5	acattaaacaTTGTTTGATATTTATCATATTAatagaaataa	TTTGATATTTATCATA
ECK120011235	ECK120033079	ECK120033080	ychH	activator	-41.5	taagggttgtAATTGTGATCACGCCCGCACATaacccactgg	TGTGATCACGCCCGCA
ECK120011235	ECK120012438	ECK120032872	sohB	repressor	19	tgcctgttgtAAACTGTGAGCCAAAGCGTTGTttaaccaagg	CTGTGAGCCAAAGCGT
ECK120011235	ECK120012438	ECK120032996	sohB	repressor	2	tgcctgttgtAAACTGTGAGCCAAAGCGTTGTttaaccaagg	CTGTGAGCCAAAGCGT
ECK120011235	ECK120014121	ECK120031260	acnA	activator	-40.5	ctcttttatcAATTTGGGTTGTTATCAAATCGttacgcgatg	TTGGGTTGTTATCAAA
ECK120011235	ECK120026335	ECK120031315	feaR	activator	-53.5	tcgctttgtcAGCTGTGACAAGCTCCGCAAATcgtgacaata	TGTGACAAGCTCCGCA
ECK120011235	ECK120013797	ECK120032337	aldA	activator	-59.5	ttacacttgtTTTTATGAAGCCCTTCACAGAAttgtcctttc	TATGAAGCCCTTCACA
ECK120011235	ECK125108611	ECK125108612	trg	activator	-52.5	attgttgtaaAAATGTGACGCAAAGAGGTTTTtggtcataag	TGTGACGCAAAGAGGT
ECK120011235	ECK120015678	ECK120031327	gadBC	repressor	-62.5	gataaataacATTAGGATTTTGTTATTTAAACacgagtcctt	AGGATTTTGTTATTTA
ECK120011235	ECK120016844	ECK120032261	marRAB	activator	-52.5	cgatttagcaAAACGTGGCATCGGTCAATTCAttcatttgac	CGTGGCATCGGTCAAT
ECK120011235	ECK120016040	ECK120032207	fumA	activator	-402.5	aatggagagtGGCTGTGCTGCGCATAATACTTtgaacaggaa	TGTGCTGCGCATAATA
ECK120011235	ECK120012034	ECK120031456	chbBCARFG	activator	-83.5	tatttgcccgAAATGTGAAGAGGGTCATAACCacaggtcaag	TGTGAAGAGGGTCATA
ECK120011235	ECK120016832	ECK120032237	fadD-sroD	activator	-59.5	gataaaaataAATAGTGACGCGCTTCGCAACCttttcgttgg	AGTGACGCGCTTCGCA
ECK120011235	ECK125108617	ECK125108618	azuC	repressor	-18.5	aaagattgattttTGTGATGGTTGTCATAttataagcgcaaa	TGTGATGGTTGTCATA
ECK120011235	ECK125108619	ECK125108620	azuC	repressor	-48.5	aaaggggtatttaTGTGATTTGTATCACAtaaagattgaaaa	TGTGATTTGTATCACA
ECK120011235	ECK120048808	ECK120048809	sbmC	activator	-41.5	aaactggcaggagTGCGAGTCTGCTCGCAtaatcaacacaaa	TGCGAGTCTGCTCGCA
ECK120011235	ECK120035048	ECK120035049	cyaR	activator	-42.5	aaatggaaaattcTTAGAAACCGATCACAtacagctgcaaaa	TTAGAAACCGATCACA
ECK120011235	ECK120016848	ECK120030896	nrdAB	activator	-136.5	gaaatcgccgAACAGTTATTTTTAACAAATTTttctcttccc	AGTTATTTTTAACAAA
ECK120011235	ECK120048830	ECK120048831	murQP	activator	-71.5	aaacttaagttctTATGACGCTCTTCACActctgcgagtaaa	TATGACGCTCTTCACA
ECK120011235	ECK120048830	ECK120048832	murQP	activator	-79.5	aaacttaagttctTATGACGCTCTTCACActctgcgagtaaa	TATGACGCTCTTCACA
ECK120011235	ECK120011865	ECK120031483	csiE	activator	-42.5	acgcttgccaACATTTCTGATGATTAGCATTCccttcgccat	TTTCTGATGATTAGCA
ECK120011235	ECK120016854	ECK120032858	yfiD	activator	-40.5	atgtgtggttTTTATTGATTTAAATCAAAGATtcaagggtgt	ATTGATTTAAATCAAA
ECK120011235	ECK120016840	ECK120031432	grpE	activator	-243.5	caatctccgcGAGCGTGCCAGTTTTCACATTCttcagttgca	CGTGCCAGTTTTCACA
ECK120011235	ECK120016852	ECK120031909	srlAEBD-gutM-srlR-gutQ	activator	-342	atctgcatcaCATTGTGCTGCGGCTCAAGCAGgaagccgcca	TGTGCTGCGGCTCAAG
ECK120011235	ECK120016850	ECK120031910	srlAEBD-gutM-srlR-gutQ	activator	-41.5	ttatctttcaTTTTGCGATCAAAATAACACTTttaaatcttt	TGCGATCAAAATAACA
ECK120011235	ECK120011316	ECK120031963	rpoS	unknown	55.5	aacaacaagcCAACTGCGACCACGGTCACAGCgcctgtaacg	CTGCGACCACGGTCAC
ECK120011235	ECK120011318	ECK120031964	rpoS	unknown	-62.5	gcagagcaagGAGTTGTGATCAAGCCTGCACAaaattccacc	TTGTGATCAAGCCTGC
ECK120011235	ECK120029537	ECK120030943	relA-chpRA	activator	-60.5	gatcgcgaaaAACTGGAACGCTTTTCGCATTCtgaaggcctg	TGGAACGCTTTTCGCA
ECK120011235	ECK120016860	ECK120032731	metK	repressor	-60.5	gtttttaacaGAATGAGACACGATTCAAAAAAaagtggaaat	TGAGACACGATTCAAA
ECK120011235	ECK120012909	ECK120031892	ansB	activator	-91.5	taattcttcgTTTTGTTACCTGCCTCTAACTTtgtagatctc	TGTTACCTGCCTCTAA
ECK120011235	ECK120016836	ECK120032370	glcC	activator	-18.5	ggttaactcaATGTTAAATTGATGTAACATAAtcacttacgt	TTAAATTGATGTAACA
ECK120011235	ECK120033077	ECK120033078	aer	activator	-49.5	ttaaatcgcaAATTGCGATCTAAATCAAATTAatcggttaaa	TGCGATCTAAATCAAA
ECK120011235	ECK120012257	ECK120031182	metY	repressor	-19.5	aacgttgacaAAATGTGGCGTGGATCACTATAatgcctgcag	TGTGGCGTGGATCACT
ECK120011235	ECK120012257	ECK120031182	metY-rimP-nusA-infB-rbfA-truB-rpsO-pnp	repressor	-19.5	aacgttgacaAAATGTGGCGTGGATCACTATAatgcctgcag	TGTGGCGTGGATCACT
ECK120011235	ECK120012257	ECK120032506	argG	activator	-167.5	ctgcaggcatTATAGTGATCCACGCCACATTTtgtcaacgtt	AGTGATCCACGCCACA
ECK120011235	ECK120029608	ECK120031585	gltBDF	repressor	-65.5	tttaataaagAATTTTGCGCTAAAGCACATTTctgtaccaat	TTTGCGCTAAAGCACA
ECK120011235	ECK120012557	ECK120032760	nanATEK-yhcH	activator	-60.5	ataatgccacTTTAGTGAAGCAGATCGCATTAtaagctttct	AGTGAAGCAGATCGCA
ECK120011235	ECK120013972	ECK120032220	mdh	activator	-60.5	ataaacgctaAACTTGCGTGACTACACATTCTtgagatgtgg	TTGCGTGACTACACAT
ECK120011235	ECK120013565	ECK120031607	yhfA	repressor	58.5	gtgtctcgctTCAGCATGACCCAGGTCGCCTTccgttgcgcg	GCATGACCCAGGTCGC
ECK120011235	ECK120013565	ECK120031776	crp	activator	-59.5	cgcgcaacggAAGGCGACCTGGGTCATGCTGAagcgagacac	GCGACCTGGGTCATGC
ECK120011235	ECK120013562	ECK120031606	yhfA	activator	-42.5	actgcacggtAATGTGACGTCCTTTGCATACAtgcagtacat	GTGACGTCCTTTGCAT
ECK120011235	ECK120013562	ECK120031781	crp	repressor	41.5	atgtactgcaTGTATGCAAAGGACGTCACATTaccgtgcagt	ATGCAAAGGACGTCAC
ECK120011235	ECK120016864	ECK120030883	nirBDC-cysG	repressor	-296.5	acgctgtcgtCTTTGTGATGTGCTTCCTGTTAggtttcgtca	TGTGATGTGCTTCCTG
ECK120011235	ECK120016862	ECK120030884	nirBDC-cysG	repressor	-41.5	atataaaggtGAATTTGATTTACATCAATAAGcggggttgct	TTTGATTTACATCAAT
ECK120011235	ECK120051352	ECK120051353	hofMNOP	activator	1.5	gtataggccaTAAATCGAGCCTGCTCCCAGCAgaatgcaaca	ATCGAGCCTGCTCCCA
ECK120011235	ECK120051350	ECK120051351	hofMNOP	activator	-80.5	ggcgctgtaaATCTGCATCGGAATTTGCAGGCgaacatcttt	TGCATCGGAATTTGCA
ECK120011235	ECK120013728	ECK120031451	ompR-envZ	repressor	-53	cgcacattggGTATAACGTGATCATATCAACAgaatcaataa	TAACGTGATCATATCA
ECK120011235	ECK120013728	ECK120031452	ompR-envZ	activator	-121	cgcacattggGTATAACGTGATCATATCAACAgaatcaataa	TAACGTGATCATATCA
ECK120011235	ECK120013728	ECK120031453	ompR-envZ	repressor	-5	cgcacattggGTATAACGTGATCATATCAACAgaatcaataa	TAACGTGATCATATCA
ECK120011235	ECK120013728	ECK120031905	ompR-envZ	activator	-75	cgcacattggGTATAACGTGATCATATCAACAgaatcaataa	TAACGTGATCATATCA
ECK120011235	ECK120012137	ECK120032566	gntX-nfuA	activator	-41.5	gcctaaccaaATGGCTTTATCAGGTGCCTGTTgcagcacggc	GCTTTATCAGGTGCCT
ECK120011235	ECK120014013	ECK120031025	glpD	activator	-63.5	ataaacgccaTAATGTTATACATATCACTCTAaaatgttttt	TGTTATACATATCACT
ECK120011235	ECK120014013	ECK120031351	glpEGR	activator	-58.5	aaaaacatttTAGAGTGATATGTATAACATTAtggcgtttat	AGTGATATGTATAACA
ECK120011235	ECK120016534	ECK120031564	ugpBAECQ	activator	-26.5	gccgtcaccgCCTTGTCATCTTTCTGACACCTtactatctta	TGTCATCTTTCTGACA
ECK120011235	ECK120030688	ECK120032519	gadE-mdtEF	repressor	-19.5	caaggatgtaAATAATGAAAAGGATGACATATtcgaaacgat	AATGAAAAGGATGACA
ECK120011235	ECK120015684	ECK120031346	gadAX	repressor	-62.5	cgtttttctgCTTAGGATTTTGTTATTTAAATtaagcctgta	AGGATTTTGTTATTTA
ECK120011235	ECK120012508	ECK120031376	xylAB	activator	-81.5	ttccattttaTTTTGCGAGCGAGCGCACACTTgtgaattatc	TGCGAGCGAGCGCACA
ECK120011235	ECK120012508	ECK120031381	xylFGHR	activator	-180.5	gataattcacAAGTGTGCGCTCGCTCGCAAAAtaaaatggaa	TGTGCGCTCGCTCGCA
ECK120011235	ECK120013834	ECK120031241	yiaKLMNO-lyxK-sgbHUE	activator	-105.5	tggtagcgcaAAGTGTGCCGTAGTTCACGATCtcgacagata	TGTGCCGTAGTTCACG
ECK120011235	ECK120013834	ECK120031323	yiaJ	repressor	50.5	tatctgtcgaGATCGTGAACTACGGCACACTTtgcgctacca	CGTGAACTACGGCACA
ECK120011235	ECK120011795	ECK120031240	yiaKLMNO-lyxK-sgbHUE	unknown	62.5	aaaacaaggaAGCCTGGGATGAAAGTGACATTtgagcagtta	CTGGGATGAAAGTGAC
ECK120011235	ECK120013059	ECK120032244	aldB	activator	-60.5	cttgcccgtaAATTCGTGATAGCTGTCGTAAAgctgttaccg	TCGTGATAGCTGTCGT
ECK120011235	ECK120012949	ECK120031796	tnaCAB	activator	-59.5	ctccccgaacGATTGTGATTCGATTCACATTTaaacaatttc	TGTGATTCGATTCACA
ECK120011235	ECK120012085	ECK120032591	bglGFB	activator	-61.5	caaagttaatAACTGCGAGCATGGTCATATTTttatcaatag	TGCGAGCATGGTCATA
ECK120011235	ECK120014163	ECK120031706	rbsDACBKR	activator	-62.5	ccatgtaaaaCGTTTCGAGGTTGATCACATTTccgtaacgtc	TTCGAGGTTGATCACA
ECK120011235	ECK120012442	ECK120032698	trxA	repressor	-23.5	tctgttctgtTAAATGTGTTTTGCTCATAGTGtggtagaata	ATGTGTTTTGCTCATA
ECK120011235	ECK120012662	ECK120031141	cyaA	repressor	-2	cagcaaggtgTTAAATTGATCACGTTTTAGACcattttttcg	AATTGATCACGTTTTA
ECK120011235	ECK120014148	ECK120031185	spf	repressor	-84.5	agctgtcacgTTTTGTGATGGCTATTAGAAATtcctatgcaa	TGTGATGGCTATTAGA
ECK120011235	ECK120011945	ECK120032279	glnA	repressor	-55.5	ttttgcacgaTGGTGCGCATGATAACGCCTTTtaggggcaat	TGCGCATGATAACGCC
ECK120011235	ECK120011945	ECK120032279	glnALG	repressor	-55.5	ttttgcacgaTGGTGCGCATGATAACGCCTTTtaggggcaat	TGCGCATGATAACGCC
ECK120011235	ECK120011947	ECK120032278	glnA	repressor	-57.5	ccttttgcacGATGGTGCGCATGATAACGCCTtttaggggca	GGTGCGCATGATAACG
ECK120011235	ECK120011947	ECK120032278	glnALG	repressor	-57.5	ccttttgcacGATGGTGCGCATGATAACGCCTtttaggggca	GGTGCGCATGATAACG
ECK120011235	ECK120012721	ECK120031006	glnA	activator	-71.5	ttgcagagtcCCTTTGTGATCGCTTTCACGGAgcataaaaag	TTGTGATCGCTTTCAC
ECK120011235	ECK120012721	ECK120031006	glnALG	activator	-71.5	ttgcagagtcCCTTTGTGATCGCTTTCACGGAgcataaaaag	TTGTGATCGCTTTCAC
ECK120011235	ECK120013580	ECK120031710	rhaT	activator	-93.5	aaaatgcccgAGATGTGAAGCAAATCACCCACttaatgccgt	TGTGAAGCAAATCACC
ECK120011235	ECK120013580	ECK120031854	sodA	activator	-99.5	acggcattaaGTGGGTGATTTGCTTCACATCTcgggcatttt	GGTGATTTGCTTCACA
ECK120011235	ECK120013468	ECK120032094	glpFKX	activator	-37.5	cacacacattTTAAGTTCGATATTTCTCGTTTttgctcgtta	AGTTCGATATTTCTCG
ECK120011235	ECK120013466	ECK120032093	glpFKX	activator	-60.5	ataacgctcaTTTTATGACGAGGCACACACATtttaagttcg	TATGACGAGGCACACA
ECK120011235	ECK120013944	ECK120031374	hupA	activator	-63.5	taagaccagaAAACGTGATTTAACGCCTGATTtgtcgtacct	CGTGATTTAACGCCTG
ECK120011235	ECK120016842	ECK120031167	zraSR	activator	-223.5	ccagggcaatTTTCGTGTTCCGTTTCATGGTTaatcctccag	CGTGTTCCGTTTCATG
ECK120011235	ECK120016026	ECK120031095	aceBAK	repressor	-30.5	ttaaaatggaAATTGTTTTTGATTTTGCATTTtaaatgagta	TGTTTTTGATTTTGCA
ECK120011235	ECK120011771	ECK120032629	acs-yjcH-actP	activator	-69.5	aattctacttTTGCGTGATCTGTCGCCCAAATactaaacaaa	CGTGATCTGTCGCCCA
ECK120011235	ECK120011773	ECK120032628	acs-yjcH-actP	activator	-122.5	ttaatcaactTTTGTTGCTGACCTTCAAAAATtaccctgccg	GTTGCTGACCTTCAAA
ECK120011235	ECK120012356	ECK120030834	melR	activator	-41.5	agagggtgaaAACCGTGCTCCCACTCGCAGTCatcctccctc	CGTGCTCCCACTCGCA
ECK120011235	ECK120012356	ECK120032040	melAB	activator	-195.5	gagggaggatGACTGCGAGTGGGAGCACGGTTttcaccctct	TGCGAGTGGGAGCACG
ECK120011235	ECK120012359	ECK120030833	melR	activator	-155.5	taaactcagaTCCTGCGTGAAGCAGCAGTAAAtctgagttta	TGCGTGAAGCAGCAGT
ECK120011235	ECK120012359	ECK120032044	melAB	activator	-81.5	taaactcagaTTTACTGCTGCTTCACGCAGGAtctgagttta	ACTGCTGCTTCACGCA
ECK120011235	ECK120014061	ECK120031248	dcuB-fumB	activator	-106.5	agccaatattCACTGTGAGGTATTTGCTAAAGccggtaacga	TGTGAGGTATTTGCTA
ECK120011235	ECK120033081	ECK120033082	dcuR	activator	-57.5	tgctgacgcaCTTCGTGAACGATCCCACGAATttatgaataa	CGTGAACGATCCCACG
ECK120011235	ECK120012490	ECK120032822	mpl	activator	-37.5	caatgttgcgCTCAGGTGAATCGCGCCAGCAAattacggatt	AGGTGAATCGCGCCAG
ECK120011235	ECK120011814	ECK120031761	osmY	repressor	-12.5	gcggtttcaaAATTGTGATCTATATTTAACAAagtgatgaca	TGTGATCTATATTTAA
ECK120011235	ECK120013340	ECK120031767	osmY	repressor	1.5	tgtgatctatATTTAACAAAGTGATGACATTTctgacggcgt	TAACAAAGTGATGACA
ECK120011235	ECK120011812	ECK120031762	osmY	repressor	12.5	tttaacaaagTGATGACATTTCTGACGGCGTTaaataccgtt	TGACATTTCTGACGGC
ECK120011235	ECK120013723	ECK120031493	caiF	activator	-41.5	ttgatgacatAAGCAGGATTTAGCTCACACTTatcgacggtg	CAGGATTTAGCTCACA
ECK120011235	ECK120013333	ECK120031992	caiTABCDE	activator	-41.5	cccgaaacaaAAATGTGATACCAATCACAGAAtacagcttat	TGTGATACCAATCACA
ECK120011235	ECK120013721	ECK120031499	fixABCX	activator	-126.5	gactttcaatATTGGTGATCCATAAAACAATAttgaaaattt	GGTGATCCATAAAACA
ECK120011235	ECK120013719	ECK120031500	fixABCX	activator	-69.5	tgttttcaatATTGGTGAGGAACTTAACAATAttgaaagttg	GGTGAGGAACTTAACA
ECK120011235	ECK120012600	ECK120031100	araBAD	activator	-93.5	tccacattgaTTATTTGCACGGCGTCACACTTtgctatgcca	TTTGCACGGCGTCACA
ECK120011235	ECK120012600	ECK120031105	araC	activator	-72.5	tggcatagcaAAGTGTGACGCCGTGCAAATAAtcaatgtgga	TGTGACGCCGTGCAAA
ECK120011235	ECK120011452	ECK120032748	hpt	activator	-65.5	aggttttaacATGTGTGATCGTCATCACAATTcgagctttat	TGTGATCGTCATCACA
ECK120011235	ECK120011452	ECK120032751	gcd	repressor	-31.5	ataaagctcgAATTGTGATGACGATCACACATgttaaaacct	TGTGATGACGATCACA
ECK120011235	ECK120034894	ECK120034895	lacZYA	activator	11.5	tgttgtgtggAATTGTGAGCGGATAACAATTTcacacaggaa	TGTGAGCGGATAACAA
ECK120011235	ECK120034894	ECK120034896	lacZYA	repressor	26.5	tgttgtgtggAATTGTGAGCGGATAACAATTTcacacaggaa	TGTGAGCGGATAACAA
ECK120011235	ECK120034894	ECK120034897	lacZYA	repressor	33.5	tgttgtgtggAATTGTGAGCGGATAACAATTTcacacaggaa	TGTGAGCGGATAACAA
ECK120011235	ECK120012046	ECK120030767	lacZYA	activator	-61.5	gcaacgcaatTAATGTGAGTTAGCTCACTCATtaggcacccc	TGTGAGTTAGCTCACT
ECK120011235	ECK120012046	ECK120030772	lacZYA	repressor	-46.5	gcaacgcaatTAATGTGAGTTAGCTCACTCATtaggcacccc	TGTGAGTTAGCTCACT
ECK120011235	ECK120012046	ECK120030773	lacZYA	repressor	-39.5	gcaacgcaatTAATGTGAGTTAGCTCACTCATtaggcacccc	TGTGAGTTAGCTCACT
ECK120011235	ECK120013446	ECK120032255	tsx	dual	-40.41	aaatgatagaACTGTGAAACGAAACATATTTTtgtgagcaat	GTGAAACGAAACATAT
ECK120011235	ECK120013437	ECK120032254	tsx	dual	-74.5	cgaatgtgtgTAAACGTGAACGCAATCGATTAcgtaaatgat	ACGTGAACGCAATCGA
ECK120011235	ECK120013822	ECK120031386	nmpC	activator	-31	ccaaaacttaCATCTTGAAATAATCACATTGAttagatgaat	CTTGAAATAATCACAT
ECK120011235	ECK120013820	ECK120031387	nmpC	activator	-73.5	ttcagataaaAATAGAGATCTACTTCACAAATcaaacgagaa	AGAGATCTACTTCACA
ECK120011235	ECK120012567	ECK120032468	cstA	activator	-89.5	actcggttaaCGGAGTGATCGAGTTAACATTGttaagttaaa	AGTGATCGAGTTAACA
ECK120011235	ECK120011916	ECK120030852	nagBACD	dual	-70.5	aacgcgtgtcTTTTGTGAGTTTTGTCACCAAAtatcgttatt	TGTGAGTTTTGTCACC
ECK120011235	ECK120011916	ECK120032599	nagE	dual	-61.5	aataacgataTTTGGTGACAAAACTCACAAAAgacacgcgtt	GGTGACAAAACTCACA
ECK120011235	ECK120015669	ECK120030851	nagBACD	dual	-104.5	gagtgtgtgaAAATTTAATTCGTATCGCAAATtaaacgcgtg	TTTAATTCGTATCGCA
ECK120011235	ECK120015669	ECK120032598	nagE	dual	-27.5	cacgcgtttaATTTGCGATACGAATTAAATTTtcacacactc	TGCGATACGAATTAAA
ECK120011235	ECK120013033	ECK120032199	sdhCDAB-sucABCD	activator	-83.5	taaatgttgtTATCGTGACCTGGATCACTGTTcaggataaaa	CGTGACCTGGATCACT
ECK120011235	ECK120013033	ECK120032216	gltA	activator	-107.5	ttttatcctgAACAGTGATCCAGGTCACGATAacaacattta	AGTGATCCAGGTCACG
ECK120011235	ECK120029481	ECK120031165	serC	repressor	-86	agagattcttTTGTGTGATGCAAGCCACATTTttgccctcaa	TGTGATGCAAGCCACA
ECK120011235	ECK120029481	ECK120031165	serC-aroA	repressor	-86	agagattcttTTGTGTGATGCAAGCCACATTTttgccctcaa	TGTGATGCAAGCCACA
ECK120011235	ECK120016046	ECK120030923	ompF	activator	-52.5	tttgaaaccaAATCTTTATCTTTGTAGCACTTtcacggtagc	CTTTATCTTTGTAGCA
ECK120011235	ECK120016044	ECK120030924	ompF	activator	-92.5	aagttccttaAATTTTACTTTTGGTTACATATtttttctttt	TTTACTTTTGGTTACA
ECK120011235	ECK120016042	ECK120030925	ompF	activator	-121.5	gtctctatggAAATATGACGGTGTTCACAAAGttccttaaat	TATGACGGTGTTCACA
ECK120011235	ECK120013713	ECK120031192	putP	repressor	-106	aggtgcaaccGCAAAAAATGTGAGAGAGTGCAacctgatgaa	AAAAATGTGAGAGAGT
ECK120011235	ECK120013711	ECK120031194	putP	repressor	-76.5	caacctgatgAAAAATAGTGTCGCTGAGCACTaaaatttaat	AATAGTGTCGCTGAGC
ECK120011235	ECK120013709	ECK120031193	putP	repressor	-44	aaaatttaatGTAAATGGTGTGTTAAATCGATtgtgaataac	AATGGTGTGTTAAATC
ECK120011235	ECK120012058	ECK120032843	ptsG	activator	-94.5	acgtttgaaaTATTGTGACATATGTTTTGTCAaaatgtgcaa	TGTGACATATGTTTTG
ECK120011235	ECK120011238	ECK120032844	ptsG	activator	-40.5	tctgaagttgAAACGTGATAGCCGTCAAACAAattggcactg	CGTGATAGCCGTCAAA
ECK120011235	ECK120013889	ECK120031355	dadAX	activator	-44	cagagtcaggGAGATGTGAGCCAGCTCACCATaaaaaagccg	ATGTGAGCCAGCTCAC
ECK120011235	ECK120013889	ECK120031362	dadAX	activator	-73	cagagtcaggGAGATGTGAGCCAGCTCACCATaaaaaagccg	ATGTGAGCCAGCTCAC
ECK120011235	ECK120013889	ECK120031625	dadAX	activator	-60	cagagtcaggGAGATGTGAGCCAGCTCACCATaaaaaagccg	ATGTGAGCCAGCTCAC
ECK120011235	ECK120011798	ECK120031354	dadAX	dual	23	agttatcaagATGTGATTAGATTATTATTCTTttactgtatc	TGATTAGATTATTATT
ECK120011235	ECK120011798	ECK120031361	dadAX	activator	-7	agttatcaagATGTGATTAGATTATTATTCTTttactgtatc	TGATTAGATTATTATT
ECK120011235	ECK120011798	ECK120032987	dadAX	activator	7	agttatcaagATGTGATTAGATTATTATTCTTttactgtatc	TGATTAGATTATTATT
ECK120011235	ECK120011567	ECK120031434	paaABCDEFGHIJK	activator	-58.5	tataaaaataGGGTGCGAAATCCGTCACAGTTcaaacataca	TGCGAAATCCGTCACA
ECK120011235	ECK120011567	ECK120031440	maoC	activator	-136.5	tgtatgtttgAACTGTGACGGATTTCGCACCCtatttttata	TGTGACGGATTTCGCA
ECK120011235	ECK125108648	ECK125108649	lsrACDBFG-tam	activator	-142.5	gctcatttatATCTGTGATGGCAACCACAGTTtgactctacg	TGTGATGGCAACCACA
ECK120011235	ECK120018496	ECK125108679	lsrACDBFG-tam	activator	-71.5	aaatagcataAATTGTGATCTATTCGTCGGAAatatgtgcaa	TGTGATCTATTCGTCG
ECK120011235	ECK120014110	ECK120031175	dgsA	repressor	-58.5	aaagcccgaaAAATGTGCTGTTAATCACATGCctaagtaaaa	TGTGCTGTTAATCACA
ECK120011235	ECK120014110	ECK120031177	dgsA-ynfK	activator	-70.5	aaagcccgaaAAATGTGCTGTTAATCACATGCctaagtaaaa	TGTGCTGTTAATCACA
ECK120011235	ECK120015562	ECK120032530	uidABC	activator	-89.5	ttttaaagatTAATGCGATCTATATCACGCTGtgggtattgc	TGCGATCTATATCACG
ECK120011235	ECK120016887	ECK120031937	malXY	activator	-101.5	tactccctgaTTATGTGACAGATAAAACGTTTtaccttttat	TGTGACAGATAAAACG
ECK120011235	ECK120016887	ECK120048917	malI	repressor	17.5	ataaaaggtaAAACGTTTTATCTGTCACATAAtcagggagta	CGTTTTATCTGTCACA
ECK120011235	ECK120013520	ECK120031594	malI	activator	-43.5	tatcaaatttTAGTGAGGCATAAATCACATTAcgcaacgata	TGAGGCATAAATCACA
ECK120011235	ECK120013520	ECK120031940	malXY	activator	-41.5	tatcgttgcgTAATGTGATTTATGCCTCACTAaaatttgata	TGTGATTTATGCCTCA
ECK120011235	ECK120026467	ECK120032774	gdhA	repressor	-32.5	gggtcattttTTTCTTGCTTACCGTCACATTCttgatggtat	CTTGCTTACCGTCACA
ECK120011235	ECK120015703	ECK120032549	gapA	activator	-41.5	gctgcacctaAATCGTGATGAAAATCACATTTttatcgtaat	CGTGATGAAAATCACA
ECK120011235	ECK120013523	ECK120032067	manXYZ	activator	-92.5	ctttgcaaacGAATGTGACAAGGATATTTTACctttcgaaat	TGTGACAAGGATATTT
ECK120011235	ECK120013413	ECK120032066	manXYZ	activator	-40.5	cgaaagttaaATTACGGATCTTCATCACATAAaataattttt	ACGGATCTTCATCACA
ECK120011235	ECK120013055	ECK120031920	flhDC	activator	-71.5	attgagtgttTTGTGTGATCTGCATCACGCATtattgaaaat	TGTGATCTGCATCACG
ECK120011235	ECK120013038	ECK120031830	araFGH	activator	-41.5	gtaattctgcGATGTGATATTGCTCTCCTATGgagaattaat	GTGATATTGCTCTCCT
ECK120011235	ECK120016834	ECK120032077	gatYZABCD	activator	-40.5	atattgtcgtTTTTGTGATCGTTATCTCGATAtttaaaaaca	TGTGATCGTTATCTCG
ECK120011235	ECK120013653	ECK120032355	cdd	repressor	-94.5	taatgggctaAAATTTGCGATGCGTCGCGCATttttgatgta	TTTGCGATGCGTCGCG
ECK120011235	ECK120013651	ECK120032352	cdd	activator	-92.5	atgggctaaaATTTGCGATGCGTCGCGCATTTttgatgtatg	TGCGATGCGTCGCGCA
ECK120011235	ECK120013648	ECK120032353	cdd	dual	-42.5	gttgcataatTAATGAGATTCAGATCACATATaaagccacaa	TGAGATTCAGATCACA
ECK120011235	ECK120035029	ECK120035030	yeiTA	activator	-57.5	aaacgcagctattTGTGAATCTTTTCACAgtttaaattcaaa	TGTGAATCTTTTCACA
ECK120011235	ECK120013036	ECK120031723	mglBAC	activator	-41.5	accgctttcaATCTGTGAGTGATTTCACAGTAtcttaacaat	TGTGAGTGATTTCACA
ECK120011235	ECK120012702	ECK120030984	galS	activator	-42.5	ccgtttccatTGCTGTGACTCGATTCACGAAGtcctgtattc	TGTGACTCGATTCACG
ECK120011235	ECK120012736	ECK120031015	glpABC	activator	-90.5	ttcataaattAAATGTGAATTGCCGCACACATtattaaataa	TGTGAATTGCCGCACA
ECK120011235	ECK120012736	ECK120031034	glpTQ	activator	-41.5	ttatttaataATGTGTGCGGCAATTCACATTTaatttatgaa	TGTGCGGCAATTCACA
ECK120011235	ECK120015745	ECK120031018	glpABC	activator	-40.5	aaatgttcaaAATGACGCATGAAATCACGTTTcactttcgaa	GACGCATGAAATCACG
ECK120011235	ECK120015745	ECK120031032	glpTQ	activator	-91.5	ttcgaaagtgAAACGTGATTTCATGCGTCATTttgaacattt	CGTGATTTCATGCGTC
ECK120011235	ECK120012738	ECK120031014	glpABC	activator	-0.5	aattatgagcGAATATGCGCGAAATCAAACAAttcatgtttt	TATGCGCGAAATCAAA
ECK120011235	ECK120012738	ECK120031035	glpTQ	activator	-131.5	aaaacatgaaTTGTTTGATTTCGCGCATATTCgctcataatt	TTTGATTTCGCGCATA
ECK120011235	ECK120013331	ECK120030817	fadL	repressor	57	cacttcgcgcTCCTGTTACAGCACGTAACATAgtttgtataa	TGTTACAGCACGTAAC
ECK120011235	ECK120013367	ECK120031613	dsdXA	activator	-117.5	tgagatgagcTAAAGTGAACCATATCTCAATTcaccttcatt	AGTGAACCATATCTCA
ECK120011235	ECK120013365	ECK120031612	dsdXA	activator	-87.5	ttcaccttcaTTTTTAGATGTAAATCACTCCAttgatgcaat	TTAGATGTAAATCACT
ECK120011235	ECK120014152	ECK120032156	nupC	activator	-89.5	aacatagcagAAATGTATGACAGATCACTATTtttgaagcct	TGTATGACAGATCACT
ECK120011235	ECK120014150	ECK120032157	nupC	activator	-40.5	gacgtcattaTAGTGTGTGTCAGATCTCGTTTtccttaacca	TGTGTGTCAGATCTCG
ECK120011235	ECK120013574	ECK120031557	ptsHI-crr	activator	-62.5	taggtgctttTTTGTGGCCTGCTTCAAACTTTcgcccctcct	GTGGCCTGCTTCAAAC
ECK120011235	ECK120013574	ECK120031608	ptsHI-crr	activator	-59.5	taggtgctttTTTGTGGCCTGCTTCAAACTTTcgcccctcct	GTGGCCTGCTTCAAAC
ECK120011235	ECK120013571	ECK120031560	ptsHI-crr	repressor	-35.5	gctgaatcgaTTTTATGATTTGGTTCAATTCTtcctttagcg	TATGATTTGGTTCAAT
ECK120011235	ECK120013571	ECK120031609	ptsHI-crr	activator	-42.5	gctgaatcgaTTTTATGATTTGGTTCAATTCTtcctttagcg	TATGATTTGGTTCAAT
ECK120011235	ECK120012054	ECK120031188	hyfABCDEFGHIJR-focB	activator	-160.5	atacctcactTCTCGTGATCAAGATCACATTCtcgctttccc	CGTGATCAAGATCACA
ECK120011235	ECK120013996	ECK120031313	xseA	repressor	28.5	tgctgatttaGAATTTGATCTCGCTCACATGTtaccttctca	TTTGATCTCGCTCACA
ECK120011235	ECK120013996	ECK120032291	guaBA	activator	-117.5	tgagaaggtaACATGTGAGCGAGATCAAATTCtaaatcagca	TGTGAGCGAGATCAAA
ECK120011235	ECK120011862	ECK120032648	csiD-lhgO-gabDTP	activator	-68.5	atgttactaaTTTGTTGCTTTTGATCACAATAagaaaacaat	GTTGCTTTTGATCACA
ECK120011235	ECK120051468	ECK120051469	ascFB	activator	-71.5	aaaaaaatattcaGGTGACCGGTTTCACAaatataaaaaaaa	GGTGACCGGTTTCACA
ECK120011235	ECK120012403	ECK120031934	fucPIKUR	activator	-80.5	tttcgattatTAAAGTGATGGTAGTCACATAAagtcaccttc	AGTGATGGTAGTCACA
ECK120011235	ECK120013041	ECK120031935	fucPIKUR	activator	-40.5	tctagctaatAAGTGTGACCGCCGTCATATTAcagagcgttt	TGTGACCGCCGTCATA
ECK120011235	ECK120012917	ECK120031896	araE	activator	-94.5	ttaatttgaaAATTGGAATATCCATCACATAAcgacatgtcg	TGGAATATCCATCACA
ECK120011235	ECK120011480	ECK120032710	serA	activator	-80	cccccgttaaAAAAATTCTCTTCATTAAATTTggtgacatgt	AATTCTCTTCATTAAA
ECK120011235	ECK120013423	ECK120031967	epd-pgk	activator	-70.5	aaggggataaAAGTGTGATGTGAGTCAGATAAatgtcttctt	TGTGATGTGAGTCAGA
ECK120011235	ECK120013423	ECK120031967	epd-pgk-fbaA	activator	-70.5	aaggggataaAAGTGTGATGTGAGTCAGATAAatgtcttctt	TGTGATGTGAGTCAGA
ECK120011235	ECK120015205	ECK120032458	galP	activator	-42.5	gcgattacacTGATGTGATTTGCTTCACATCTttttacgtcg	TGTGATTTGCTTCACA
ECK120011235	ECK120013439	ECK120032028	nupG	dual	-92.5	tcaggggcaaAAATGTTATCCACATCACAATTtcgttttgca	TGTTATCCACATCACA
ECK120011235	ECK120013045	ECK120032027	nupG	activator	-42.5	atgtttgcaaTTATTTGCCACAGGTAACAAAAaaccagtccg	TTTGCCACAGGTAACA
ECK120011235	ECK120013442	ECK120032031	nupG	repressor	-40.5	gtttgcaattATTTGCCACAGGTAACAAAAAAccagtccgcg	TGCCACAGGTAACAAA
ECK120011235	ECK120011800	ECK120032029	nupG	dual	56.5	atccgcatcaCGATGTGAGGAAATTAACATGAatcttaagct	TGTGAGGAAATTAACA
ECK120011235	ECK120013379	ECK120031600	glgS	activator	-40.5	tttcactaaaAAGTGTGATCGGGGACAATATAtttacgcacg	TGTGATCGGGGACAAT
ECK120011235	ECK120048932	ECK120048933	exuT	activator	-161.5	ccgaagatatTTTCGTGAGTTAGATCAATAAAcgtagttaaa	CGTGAGTTAGATCAAT
ECK120011235	ECK120018504	ECK120049005	exuT	activator	-39.5	atattcccacATTTGTGATGGCTCTCACCTTTtaaagttgta	TGTGATGGCTCTCACC
ECK120011235	ECK120013030	ECK120032035	tdcABCDEFG	activator	-43.5	ttgaaagttaATTTGTGAGTGGTCGCACATATcctgttcatt	TGTGAGTGGTCGCACA
ECK120011235	ECK120012523	ECK120032230	kbaZ-agaVWA	activator	-60.5	attatgtttcTTTTGTGAATCAGATCAGAAAAccattatctt	TGTGAATCAGATCAGA
ECK120011235	ECK120016856	ECK120030965	dusB-fis	activator	-252.5	acgcggggcgAAGTGCGAGCAAGCTCACAAAAggcacgtaaa	TGCGAGCAAGCTCACA
ECK120011235	ECK120016858	ECK120030964	dusB-fis	activator	-167.5	cataaagaaaAATTGAGAACTTACTCAAATTTctttgagtgt	TGAGAACTTACTCAAA
ECK120011235	ECK120011443	ECK120030967	dusB-fis	dual	-63	tttaaatgcaATTCTTTGATCCATCTCAGAGGattggtcaaa	CTTTGATCCATCTCAG
ECK120011235	ECK120012583	ECK120031672	ppiA	dual	-42.5	ttgcattttaAGAGGTGATTTTGATCACGGAAtaaaaagtga	GGTGATTTTGATCACG
ECK120011235	ECK120012583	ECK120031676	ppiA	repressor	-7.5	ttgcattttaAGAGGTGATTTTGATCACGGAAtaaaaagtga	GGTGATTTTGATCACG
ECK120011235	ECK120012583	ECK120031678	ppiA	repressor	12.5	ttgcattttaAGAGGTGATTTTGATCACGGAAtaaaaagtga	GGTGATTTTGATCACG
ECK120011235	ECK120013489	ECK120031674	ppiA	repressor	-95.5	ttttaggtgaTTTTGTGATCTGTTTAAATGTTttattgcaat	TGTGATCTGTTTAAAT
ECK120011235	ECK120013489	ECK120031675	ppiA	dual	-60.5	ttttaggtgaTTTTGTGATCTGTTTAAATGTTttattgcaat	TGTGATCTGTTTAAAT
ECK120011235	ECK120012116	ECK120032258	gntT	activator	-71.5	ttccccgcgaTAATATGACCAACCTCTCATAAtttaaattta	TATGACCAACCTCTCA
ECK120011235	ECK120012116	ECK120032554	gntT	activator	-115.5	ttccccgcgaTAATATGACCAACCTCTCATAAtttaaattta	TATGACCAACCTCTCA
ECK120011235	ECK120012116	ECK120032557	gntT	activator	-112.5	ttccccgcgaTAATATGACCAACCTCTCATAAtttaaattta	TATGACCAACCTCTCA
ECK120011235	ECK120012973	ECK120031811	malT	activator	-70.5	aaagatttggAATTGTGACACAGTGCAAATTCagacacataa	TGTGACACAGTGCAAA
ECK120011235	ECK120013297	ECK120031601	gntKU	activator	-68.5	ttaagcccacAAATTTGAAGTAGCTCACACTTatacacttaa	TTTGAAGTAGCTCACA
ECK120011235	ECK120013388	ECK120031789	rpoH	repressor	-27.5	cttgcattgaACTTGTGGATAAAATCACGGTCtgataaaaca	TGTGGATAAAATCACG
ECK120011235	ECK120013388	ECK120031851	rpoH	dual	-41.5	cttgcattgaACTTGTGGATAAAATCACGGTCtgataaaaca	TGTGGATAAAATCACG
ECK120011235	ECK120013388	ECK120031996	rpoH	repressor	-20.5	cttgcattgaACTTGTGGATAAAATCACGGTCtgataaaaca	TGTGGATAAAATCACG
ECK120011235	ECK120012882	ECK120031850	rpoH	activator	-48.5	tcacaagcttGCATTGAACTTGTGGATAAAATcacggtctga	TTGAACTTGTGGATAA
ECK120011235	ECK120013392	ECK120031790	rpoH	repressor	-80.5	tcttcccggtATTTCATCTCTATGTCACATTTtgtgcgtaat	TCATCTCTATGTCACA
ECK120011235	ECK120013392	ECK120031852	rpoH	dual	-94.5	tcttcccggtATTTCATCTCTATGTCACATTTtgtgcgtaat	TCATCTCTATGTCACA
ECK120011235	ECK120013392	ECK120031997	rpoH	repressor	-73.5	tcttcccggtATTTCATCTCTATGTCACATTTtgtgcgtaat	TCATCTCTATGTCACA
ECK120011235	ECK120011343	ECK120031700	dctA	activator	-81.5	aagtgctggtTTGTGCGAGCCAGCTCAAACTTtttaaccttt	TGCGAGCCAGCTCAAA
ECK120011235	ECK120013057	ECK120031932	malS	activator	-231.5	tttttcacaaATTTGAGAGTTGAATCTCAAATcatatcaaaa	TGAGAGTTGAATCTCA
ECK120011235	ECK120014009	ECK120032054	mtlADR	activator	-261.5	acgaaggcatAACATGCTGTAGATCACATCAGgtgaacgccg	ATGCTGTAGATCACAT
ECK120011235	ECK120013990	ECK120032055	mtlADR	activator	-219.5	taagaaaataTCTTGTGATTCAGATCACAAAGattcaacaaa	TGTGATTCAGATCACA
ECK120011235	ECK120013988	ECK120032056	mtlADR	activator	-175.5	atcaaaacaaAAATGTGACACTACTCACATTTaaatgccatt	TGTGACACTACTCACA
ECK120011235	ECK120013974	ECK120032057	mtlADR	activator	-102.5	tacacaagcgTTTTGTGATGAACGTCACGTCAattacctctc	TGTGATGAACGTCACG
ECK120011235	ECK120014011	ECK120032053	mtlADR	activator	-58.5	ccccctatatTTATGTGATTGATATCACACAAaaggccgtcg	TGTGATTGATATCACA
ECK120011235	ECK120013047	ECK120032242	uhpT	activator	-103.5	acaccgcgcgAAGCGTGATGCATCTCACCTTTtcacttcata	CGTGATGCATCTCACC
ECK120011235	ECK120012754	ECK120031046	ivbL-ilvBN	activator	-64	attcagtacaAAACGTGATCAACCCCTCAATTttcccttgct	CGTGATCAACCCCTCA
ECK120011235	ECK120013545	ECK125108594	udp	dual	-93.5	gaagggtgatTTATGTGATTTGCATCACTTTTggtgggtaaa	TGTGATTTGCATCACT
ECK120011235	ECK120013051	ECK120031914	udp	activator	-41.5	gcatttgcgtCATGGTGATGAGTATCACGAAAaaatgttaaa	GGTGATGAGTATCACG
ECK120011235	ECK120013287	ECK120032329	rhaBAD	activator	-92.5	caattcagcaAATTGTGAACATCATCACGTTCatctttccct	TGTGAACATCATCACG
ECK120011235	ECK120012345	ECK120032326	rhaBAD	activator	-122.5	tcaggaaatgCGGTGAGCATCACATCACCACAattcagcaaa	TGAGCATCACATCACC
ECK120011235	ECK120012343	ECK120031846	rhaSR	activator	-111.5	tgaattgtggTGATGTGATGCTCACCGCATTTcctgaaaatt	TGTGATGCTCACCGCA
ECK120011235	ECK120011310	ECK120031847	rhaSR	activator	-92.5	gctcaccgcaTTTCCTGAAAATTCACGCTGTAtcttgaaaaa	CCTGAAAATTCACGCT
ECK120011235	ECK120012405	ECK120031570	cytR	dual	-64.5	gcggatcgaaAAATTCAATATTCATCACACTTttcatgaaaa	TTCAATATTCATCACA
ECK120011235	ECK120011446	ECK120031760	psiE	repressor	-25	acaaaaaataTAGATCTCCGTCACATTTTTGCgttatacagg	ATCTCCGTCACATTTT
ECK120011235	ECK120012776	ECK120031070	malEFG	activator	-76.5	ttaccgccaaTTCTGTAACAGAGATCACACAAagcgacggtg	TGTAACAGAGATCACA
ECK120011235	ECK120012776	ECK120031079	malK-lamB-malM	activator	-195.5	caccgtcgctTTGTGTGATCTCTGTTACAGAAttggcggtaa	TGTGATCTCTGTTACA
ECK120011235	ECK120012374	ECK120031069	malEFG	activator	-105.5	cgtggcgattTTATGTGCGCATCTCCACATTAccgccaattc	TGTGCGCATCTCCACA
ECK120011235	ECK120012374	ECK120031077	malK-lamB-malM	activator	-166.5	gaattggcggTAATGTGGAGATGCGCACATAAaatcgccacg	TGTGGAGATGCGCACA
ECK120011235	ECK120012779	ECK120031068	malEFG	activator	-139.5	atgtaaggaaTTTCGTGATGTTGCTTGCAAAAatcgtggcga	CGTGATGTTGCTTGCA
ECK120011235	ECK120012779	ECK120031080	malK-lamB-malM	activator	-132.5	tcgccacgatTTTTGCAAGCAACATCACGAAAttccttacat	TGCAAGCAACATCACG
ECK120011235	ECK120016489	ECK120031067	malEFG	activator	-171.5	agaacacggcTTCTGTGAACTAAACCGAGGTCatgtaaggaa	TGTGAACTAAACCGAG
ECK120011235	ECK120016489	ECK120031074	malK-lamB-malM	activator	-100.5	ttccttacatGACCTCGGTTTAGTTCACAGAAgccgtgttct	CTCGGTTTAGTTCACA
ECK120011235	ECK120015998	ECK120031669	proP	activator	-122.5	aaacgaaatcCATGTGTGAAGTTGATCACAAAtttaaacact	GTGTGAAGTTGATCAC
ECK120011235	ECK120013470	ECK120032118	proP	repressor	-34.5	aacgaaatccATGTGTGAAGTTGATCACAAATttaaacactg	TGTGAAGTTGATCACA
ECK120011235	ECK120015761	ECK120032147	aspA	activator	-90.5	gtaatcccaaAGCGGTGATCTATTTCACAAATtaataattaa	GGTGATCTATTTCACA
ECK120011235	ECK120015761	ECK120032147	aspA-dcuA	activator	-90.5	gtaatcccaaAGCGGTGATCTATTTCACAAATtaataattaa	GGTGATCTATTTCACA
ECK120011235	ECK120012194	ECK120032535	ulaABCDEF	activator	-60.5	atgtggaattATTTGCGGGTCGCGTCACATTTaatcataaat	TGCGGGTCGCGTCACA
ECK120011235	ECK120013023	ECK120031782	cpdB	activator	-44	tgaatgcgccAACTGTGATAGTGTCATCATTTtcaaagcgta	TGTGATAGTGTCATCA
ECK120011235	ECK120013483	ECK120032322	treBC	repressor	12	tctgcagccaACCAAAAATGTCATCTGCCATGgggctttatg	AAAAATGTCATCTGCC
ECK120011235	ECK120011784	ECK120032323	treBC	unknown	-60.5	ctgaacgataAATTGTGATCTTCGCTGCGTTTcgggaacgtt	TGTGATCTTCGCTGCG
ECK120011235	ECK120012197	ECK120032577	idnK	activator	-120.5	aactgtcattATTTGTGATGAAGATCACGTCAgaaaattgtt	TGTGATGAAGATCACG
ECK120011235	ECK120012197	ECK120032585	idnDOTR	activator	-41.5	aacaattttcTGACGTGATCTTCATCACAAATaatgacagtt	CGTGATCTTCATCACA
ECK120011235	ECK120012200	ECK120032579	idnK	activator	-70.5	atgttacgcaTAACGTGATGTGCCTTGTAATTcttatcagta	CGTGATGTGCCTTGTA
ECK120011235	ECK120012200	ECK120032583	idnDOTR	activator	-91.5	tactgataagAATTACAAGGCACATCACGTTAtgcgtaacat	TACAAGGCACATCACG
ECK120011235	ECK120012575	ECK120032470	nanCM	activator	-61.5	gatcgacataTTTTGTGACACGAATTGCAAATctggttttgt	TGTGACACGAATTGCA
ECK120011235	ECK120016838	ECK120032561	gntP	activator	-20.5	tcatcgcaacAATGGTTGACCAATTTACATAAcatatcgccc	GGTTGACCAATTTACA
ECK120011235	ECK120012129	ECK120031316	uxuAB	activator	-142.5	ggtcaaccatTGTTGCGATGAATGTCACATCCtctgatcaat	TGCGATGAATGTCACA
ECK120011235	ECK120012129	ECK120032563	gntP	activator	-41.5	attgatcagaGGATGTGACATTCATCGCAACAatggttgacc	TGTGACATTCATCGCA
ECK120011235	ECK120013707	ECK120031317	uxuAB	activator	-57.5	agagtgaaatTCTTGTGATGTGGTTAACCAATttcagaattc	TGTGATGTGGTTAACC
ECK120011235	ECK120013707	ECK120032562	gntP	activator	-126.5	gaattctgaaATTGGTTAACCACATCACAAGAatttcactct	GGTTAACCACATCACA
ECK120011235	ECK120011754	ECK120031146	deoCABD	dual	-93.5	tgaaagtgaaTTATTTGAACCAGATCGCATTAcagtgatgca	TTTGAACCAGATCGCA
ECK120011235	ECK120012673	ECK120031147	deoCABD	activator	-40.5	agatttccttAATTGTGATGTGTATCGAAGTGtgttgcggag	TGTGATGTGTATCGAA
			* Regulation targets of cAMP-CRP shown under orange background represent those that are listed in Regulon DB but were not identified by Genomic SELEX.
			* Regulation targets of cAMP-CRP shown under green background represent those that are listed in Regulon DB but were identified by Genomic SELEX.
